# Supplementary material for: Gene Panel Approach to Screen for Hereditary Cerebral Small Vessel Disease: A Proof-of-Concept Study
Source: Genes (Basel). 2026 Jan 19;17(1):98. doi: 10.3390/genes17010098 (PMC12841303; doi:10.3390/genes17010098)
Supplement: Supplementary file 1 [file genes-17-00098-s001.zip]

Archive with 1 entries (1 files):
- genes-4060693-supplementary.xlsx
