# Supplementary material for: Gene Panel Approach to Screen for Hereditary Cerebral Small Vessel Disease: A Proof-of-Concept Study
Source: Genes (Basel). 2026 Jan 19;17(1):98. doi: 10.3390/genes17010098 (PMC12841303; doi:10.3390/genes17010098)
Supplement: Supplementary file 1 [file genes-17-00098-s001.zip › genes-4060693-supplementary.xlsx]

## Sheet: Supplemental Table S1 
				n (%)
			Age at first stroke onset, yrs	47 ± 7.5
			Sex, male	26 (40.0)
			Hypertension	17 (26.1)
			Diabetes	3 (4.6)
			Hypercholesterolemia	14 (21.5)
			Active smoking	23 (35.8)
			Obesity	7 (10.7)
			Migraine
			Any	20 (30.7)
			Migraine without aura	12 (18.4)
			Migraine with aura	8 (12.3)
			Family history of stroke or dementia	21 (32.3)
			Stroke subtype
			Cerebral infarct	59 (90.8)
			Intracerebral hemorrhage	6 (9.2)
			Other arterial thrombotic events
			Myocardial infarction	1 (1.5)
			Peripheral artery disease	1 (1.5)
			Covert MRI lesions
			White matter hypersintensities (WMHs)	19 (29.2)
			Cerebral microbleeds (CMBs)	2 (3.0)
			Perivascular spaces (PV)	15 (23.0)
			Lacunes	19 (29.2)
